# Supplementary material for: Different Outcomes According to Needling Point Location Used in Sham Acupuncture for Cancer-Related Pain: A Systematic Review and Network Meta-Analysis
Source: Cancers (Basel). 2023 Dec 17;15(24):5875. doi: 10.3390/cancers15245875 (PMC10741764; doi:10.3390/cancers15245875)
Supplement: Supplementary file 1 [file cancers-15-05875-s001.zip]

Archive with 1 entries (1 files):
- cancers-2683589-SI.pdf
